# Supplementary material for: ﻿An account of the genus Cistanche (Orobanchaceae) in Iraq and taxonomic considerations in the Middle East
Source: PhytoKeys. 2024 Feb 28;238:281–94. doi: 10.3897/phytokeys.238.116470 (PMC10918587; doi:10.3897/phytokeys.238.116470)
Supplement: XML Treatment for Cistanche tubulosa [file phytokeys.238.116470-treatment1.xml]

<!DOCTYPE tp:taxon-treatment
  PUBLIC "-//TaxonX//DTD Taxonomic Treatment Publishing DTD v0 20100105//EN" "tax-treatment-NSO.dtd">
<tp:taxon-treatment xmlns:tp="http://www.plazi.org/taxpub"><tp:treatment-meta><kwd-group><label>Taxon classification</label><kwd>
              <named-content content-type="kingdom">Plantae</named-content>
            </kwd><kwd>
              <named-content content-type="order">Lamiales</named-content>
            </kwd><kwd>
              <named-content content-type="family">Orobanchaceae</named-content>
            </kwd></kwd-group><mixed-citation publication-type="journal"><person-group><name><surname>Aldughayman</surname><given-names>Majed</given-names></name><name><surname>Thorogood</surname><given-names>Chris J.</given-names></name><name><surname>A. Al-Mayah</surname><given-names>Abdulridha A.</given-names></name><name><surname>Hawkins</surname><given-names>Julie A.</given-names></name></person-group><article-title>﻿An account of the genus <italic><tp:taxon-name><tp:taxon-name-part taxon-name-part-type="genus" reg="Cistanche">Cistanche</tp:taxon-name-part></tp:taxon-name></italic> (<tp:taxon-name><tp:taxon-name-part taxon-name-part-type="family">Orobanchaceae</tp:taxon-name-part></tp:taxon-name>) in Iraq and taxonomic considerations in the Middle East</article-title><source>PhytoKeys</source><day>28</day><month>02</month><year>2024</year><volume>238</volume><fpage>281</fpage><lpage>294</lpage><pub-id pub-id-type="doi">10.3897/phytokeys.238.116470</pub-id></mixed-citation></tp:treatment-meta><tp:nomenclature><label>﻿</label><tp:taxon-name>
            <object-id xmlns:xlink="http://www.w3.org/1999/xlink" content-type="arpha" xlink:type="simple">468F9D06-D396-5112-8751-E50B4FB865EA</object-id>
            <tp:taxon-name-part taxon-name-part-type="genus" reg="Cistanche">Cistanche</tp:taxon-name-part>
            <tp:taxon-name-part taxon-name-part-type="species" reg="tubulosa">tubulosa</tp:taxon-name-part>
          </tp:taxon-name><tp:taxon-authority>(Schenk) R. Wight ex Hook.f., Fl. Brit. India, 4. 2:324. 1884.</tp:taxon-authority><tp:nomenclature-citation-list><tp:nomenclature-citation><tp:taxon-name>
                <tp:taxon-name-part taxon-name-part-type="genus" reg="Phelypaea">Phelypaea</tp:taxon-name-part>
                <tp:taxon-name-part taxon-name-part-type="species" reg="tubulosa">tubulosa</tp:taxon-name-part>
              </tp:taxon-name><comment><xref ref-type="bibr" rid="B23">Schenk (1840)</xref>.</comment></tp:nomenclature-citation></tp:nomenclature-citation-list></tp:nomenclature><tp:treatment-sec sec-type="notes" id="SECID0EY3AG"><title>Notes.</title><p>A robust, thick, glabrous plant, (15)20–50(130) cm tall. Lower scales sinuate, imbricate, broadly lanceolate, up to 3 cm long. Upper scales sinuate, ovate-lanceolate, grey, 4–10 m long. Bracts deeply sinuate, ovate-lanceolate, equal or slightly exceeding the calyx, grey, 14–22 mm long. Bracteoles sinuate, oblong-lanceolate, equalling or shorter than calyx, grey, 2–3 mm long. Calyx tubular, pentamerous, usually 1/2 the corolla length, with lobes subequal or one slightly shorter, oblong, obtuse. Corolla tubular-campanulate, pentamerous, lemon yellow to deep yellow, often with violet limb, 34–52 mm long, lobes equal, rounded. Stamens didynamous, epipetalous, densely woolly at the base. Anthers cordate, rounded at the base and acute at the apex, densely woolly. Ovary ovate. Style cylindrical, oblique. Stigma bilobate. Fruit a splitting capsule. Seeds small, black and numerous.</p></tp:treatment-sec><tp:treatment-sec sec-type="habitat" id="SECID0E43AG"><title>Habitats.</title><p>Dunes, gravel substrates, mudstone, or seasonally arid saline habitats.</p></tp:treatment-sec><tp:treatment-sec sec-type="host" id="SECID0EC4AG"><title>Hosts.</title><p><italic><tp:taxon-name><tp:taxon-name-part taxon-name-part-type="genus" reg="Haloxylon">Haloxylon</tp:taxon-name-part><tp:taxon-name-part taxon-name-part-type="species" reg="salicornicum">salicornicum</tp:taxon-name-part></tp:taxon-name></italic> (Moq.) Bung, <italic><tp:taxon-name><tp:taxon-name-part taxon-name-part-type="genus" reg="Capparis">Capparis</tp:taxon-name-part><tp:taxon-name-part taxon-name-part-type="species" reg="spinosa">spinosa</tp:taxon-name-part></tp:taxon-name></italic>, <italic><tp:taxon-name><tp:taxon-name-part taxon-name-part-type="genus" reg="Zygophyllum">Zygophyllum</tp:taxon-name-part><tp:taxon-name-part taxon-name-part-type="species" reg="propinquum">propinquum</tp:taxon-name-part></tp:taxon-name></italic> Decne (syn. <italic><tp:taxon-name><tp:taxon-name-part taxon-name-part-type="genus" reg="Tetraena">Tetraena</tp:taxon-name-part><tp:taxon-name-part taxon-name-part-type="species" reg="propinqua">propinqua</tp:taxon-name-part></tp:taxon-name></italic>), <italic><tp:taxon-name><tp:taxon-name-part taxon-name-part-type="genus" reg="Tamarix">Tamarix</tp:taxon-name-part></tp:taxon-name></italic> spp., <italic><tp:taxon-name><tp:taxon-name-part taxon-name-part-type="genus" reg="Salsola">Salsola</tp:taxon-name-part></tp:taxon-name></italic> spp.</p></tp:treatment-sec><tp:treatment-sec sec-type="Possible hosts" id="SECID0EC6AG"><title>Possible hosts.</title><p><italic><tp:taxon-name><tp:taxon-name-part taxon-name-part-type="genus" reg="Ephedra">Ephedra</tp:taxon-name-part></tp:taxon-name></italic> spp., <italic><tp:taxon-name><tp:taxon-name-part taxon-name-part-type="genus" reg="Limonium">Limonium</tp:taxon-name-part></tp:taxon-name></italic> spp., <italic><tp:taxon-name><tp:taxon-name-part taxon-name-part-type="genus" reg="Anabasis">Anabasis</tp:taxon-name-part></tp:taxon-name></italic> spp.</p></tp:treatment-sec><tp:treatment-sec sec-type="material" id="SECID0E46AG"><title>Specimens examined.</title><p><bold>Iraq: Diyala</bold>: Hamrin, near Shahraban, <named-content xmlns:xlink="http://www.w3.org/1999/xlink" content-type="dwc:verbatimCoordinates" xlink:type="simple"><named-content content-type="geo-json" specific-use="{&#34;type&#34;:&#34;Point&#34;,&#34;coordinates&#34;:[44.813472,34.268556]}" id="NCID0EIABG" xlink:type="simple">34°16'06.8"N, 44°48'48.5"E</named-content></named-content>, 8 May 1958, <italic>s. col</italic>. s,n. (E); Shahraban, <named-content xmlns:xlink="http://www.w3.org/1999/xlink" content-type="dwc:verbatimCoordinates" xlink:type="simple"><named-content content-type="geo-json" specific-use="{&#34;type&#34;:&#34;Point&#34;,&#34;coordinates&#34;:[44.919667,33.935944]}" id="NCID0ESABG" xlink:type="simple">33°56'09.4"N, 44°55'10.8"E</named-content></named-content>, 11 April 1957, <italic>Haines Wheeler</italic> 847 (E,K); Mandali, <named-content xmlns:xlink="http://www.w3.org/1999/xlink" content-type="dwc:verbatimCoordinates" xlink:type="simple"><named-content content-type="geo-json" specific-use="{&#34;type&#34;:&#34;Point&#34;,&#34;coordinates&#34;:[45.535028,33.713583]}" id="NCID0E3ABG" xlink:type="simple">33°42'48.9"N, 45°32'06.1"E</named-content></named-content>, 26 March 1932, <italic>E.R. Guest</italic> 1742 (K, <abbrev xmlns:xlink="http://www.w3.org/1999/xlink" xlink:title="National Herbarium in Baghdad" id="ABBRID0EDBBG" xlink:type="simple">BAG</abbrev>); 30 km north east Mandali, 210 m, <named-content xmlns:xlink="http://www.w3.org/1999/xlink" content-type="dwc:verbatimCoordinates" xlink:type="simple"><named-content content-type="geo-json" specific-use="{&#34;type&#34;:&#34;Point&#34;,&#34;coordinates&#34;:[45.580194,33.809861]}" id="NCID0EKBBG" xlink:type="simple">33°48'35.5"N, 45°34'48.7"E</named-content></named-content>, 26 April 1979, <italic>Al-kaisi &amp; Khayat</italic> 50782 (K); <bold>Basrah</bold>: 77 km northwest of Zubair, <named-content xmlns:xlink="http://www.w3.org/1999/xlink" content-type="dwc:verbatimCoordinates" xlink:type="simple"><named-content content-type="geo-json" specific-use="{&#34;type&#34;:&#34;Point&#34;,&#34;coordinates&#34;:[47.010194,30.603472]}" id="NCID0EWBBG" xlink:type="simple">30°36'12.5"N, 47°00'36.7"E</named-content></named-content>, 19 March 1964, <italic>Fred Barkley &amp; Hikmat Abbas Al-ani</italic> 6499 (K,W); Near Jalibah, <named-content xmlns:xlink="http://www.w3.org/1999/xlink" content-type="dwc:verbatimCoordinates" xlink:type="simple"><named-content content-type="geo-json" specific-use="{&#34;type&#34;:&#34;Point&#34;,&#34;coordinates&#34;:[46.867389,30.465833]}" id="NCID0EACBG" xlink:type="simple">30°27'57.0"N, 46°52'02.6"E</named-content></named-content>, 8 April 1933, <italic>s. col.</italic> 5065 (K); 28 km south east by south of Zubair, 12 m, <named-content xmlns:xlink="http://www.w3.org/1999/xlink" content-type="dwc:verbatimCoordinates" xlink:type="simple"><named-content content-type="geo-json" specific-use="{&#34;type&#34;:&#34;Point&#34;,&#34;coordinates&#34;:[47.793222,30.275944]}" id="NCID0EKCBG" xlink:type="simple">30°16'33.4"N, 47°47'35.6"E</named-content></named-content>, 23 March 1957, <italic>E. R. Guest, A. Rawi &amp; K. H. Rechinger</italic> 16875 (K, <abbrev xmlns:xlink="http://www.w3.org/1999/xlink" xlink:title="National Herbarium in Baghdad" id="ABBRID0ERCBG" xlink:type="simple">BAG</abbrev>); 70 km east of Zubair, <named-content xmlns:xlink="http://www.w3.org/1999/xlink" content-type="dwc:verbatimCoordinates" xlink:type="simple"><named-content content-type="geo-json" specific-use="{&#34;type&#34;:&#34;Point&#34;,&#34;coordinates&#34;:[48.108306,30.293139]}" id="NCID0EYCBG" xlink:type="simple">30°17'35.3"N, 48°06'29.9"E</named-content></named-content>, 13 February 1973, <italic>Turner</italic> 47457 (K); Between Zubair and Safwan, <named-content xmlns:xlink="http://www.w3.org/1999/xlink" content-type="dwc:verbatimCoordinates" xlink:type="simple"><named-content content-type="geo-json" specific-use="{&#34;type&#34;:&#34;Point&#34;,&#34;coordinates&#34;:[47.691500,30.261583]}" id="NCID0ECDBG" xlink:type="simple">30°15'41.7"N, 47°41'29.4"E</named-content></named-content>, 23 March 1966, <italic>H. Alizzi</italic> 34341 (K); Rumaila, Toba railway station 20 km west of Ghubaishiyia, <named-content xmlns:xlink="http://www.w3.org/1999/xlink" content-type="dwc:verbatimCoordinates" xlink:type="simple"><named-content content-type="geo-json" specific-use="{&#34;type&#34;:&#34;Point&#34;,&#34;coordinates&#34;:[47.297583,30.548889]}" id="NCID0EMDBG" xlink:type="simple">30°32'56.0"N, 47°17'51.3"E</named-content></named-content>, 27 March 1965, <italic>Sharif Y. Haddad</italic> 9535 (K); 30 km west of Jabal Sanam, <named-content xmlns:xlink="http://www.w3.org/1999/xlink" content-type="dwc:verbatimCoordinates" xlink:type="simple"><named-content content-type="geo-json" specific-use="{&#34;type&#34;:&#34;Point&#34;,&#34;coordinates&#34;:[47.460167,30.136972]}" id="NCID0EWDBG" xlink:type="simple">30°08'13.1"N, 47°27'36.6"E</named-content></named-content>, 15 April 1963, <italic>Khalid Alizzi</italic> 32684 (K, <abbrev xmlns:xlink="http://www.w3.org/1999/xlink" xlink:title="National Herbarium in Baghdad" id="ABBRID0E4DBG" xlink:type="simple">BAG</abbrev>); Umm Qasr Port, <named-content xmlns:xlink="http://www.w3.org/1999/xlink" content-type="dwc:verbatimCoordinates" xlink:type="simple"><named-content content-type="geo-json" specific-use="{&#34;type&#34;:&#34;Point&#34;,&#34;coordinates&#34;:[47.934806,30.028806]}" id="NCID0EEEBG" xlink:type="simple">30°01'43.7"N, 47°56'05.3"E</named-content></named-content>, 13 March 1973, <italic>Husain Al-ali</italic> 39929 (K); Jabal Sanam, 150 m, <named-content xmlns:xlink="http://www.w3.org/1999/xlink" content-type="dwc:verbatimCoordinates" xlink:type="simple"><named-content content-type="geo-json" specific-use="{&#34;type&#34;:&#34;Point&#34;,&#34;coordinates&#34;:[47.619306,30.128750]}" id="NCID0EOEBG" xlink:type="simple">30°07'43.5"N, 47°37'09.5"E</named-content></named-content>, 6 March 1961, <italic>s. col.</italic> 29889 (<abbrev xmlns:xlink="http://www.w3.org/1999/xlink" xlink:title="National Herbarium in Baghdad" id="ABBRID0EVEBG" xlink:type="simple">BAG</abbrev>); Southern desert of Zubair, <named-content xmlns:xlink="http://www.w3.org/1999/xlink" content-type="dwc:verbatimCoordinates" xlink:type="simple"><named-content content-type="geo-json" specific-use="{&#34;type&#34;:&#34;Point&#34;,&#34;coordinates&#34;:[47.666667,30.333333]}" id="NCID0E3EBG" xlink:type="simple">30°20'00.0"N, 47°40'00.0"E</named-content></named-content>, 23 March 1957, <italic>K. H. Rechinger</italic> 5247 (W); Shaib Al-batin, Jarishan, <named-content xmlns:xlink="http://www.w3.org/1999/xlink" content-type="dwc:verbatimCoordinates" xlink:type="simple"><named-content content-type="geo-json" specific-use="{&#34;type&#34;:&#34;Point&#34;,&#34;coordinates&#34;:[47.157056,30.068361]}" id="NCID0EGFBG" xlink:type="simple">30°04'06.1"N, 47°09'25.4"E</named-content></named-content>, 24 March 1957, <italic>K. H. Rechinger</italic> (W); 6 km Southeast of Safwan, <named-content xmlns:xlink="http://www.w3.org/1999/xlink" content-type="dwc:verbatimCoordinates" xlink:type="simple"><named-content content-type="geo-json" specific-use="{&#34;type&#34;:&#34;Point&#34;,&#34;coordinates&#34;:[47.797694,30.085611]}" id="NCID0EQFBG" xlink:type="simple">30°05'08.2"N, 47°47'51.7"E</named-content></named-content>, 23 March 1957, <italic>K. H. Rechinger</italic> 5245 (W); <bold>Anbar</bold>: 10 km N of Rutba, <named-content xmlns:xlink="http://www.w3.org/1999/xlink" content-type="dwc:verbatimCoordinates" xlink:type="simple"><named-content content-type="geo-json" specific-use="{&#34;type&#34;:&#34;Point&#34;,&#34;coordinates&#34;:[40.258083,33.163417]}" id="NCID0E3FBG" xlink:type="simple">33°09'48.3"N, 40°15'29.1"E</named-content></named-content>, 28 February 1947, <italic>Rawi &amp; Gillett</italic> 6326 (K); 10 km from Hit to Kubaysah, <named-content xmlns:xlink="http://www.w3.org/1999/xlink" content-type="dwc:verbatimCoordinates" xlink:type="simple"><named-content content-type="geo-json" specific-use="{&#34;type&#34;:&#34;Point&#34;,&#34;coordinates&#34;:[42.804722,33.638861]}" id="NCID0EGGBG" xlink:type="simple">33°38'19.9"N, 42°48'17.0"E</named-content></named-content>, 85 m, 31 March 1976, <italic>S. Omar, Alkaisi, K. Hamad &amp; H. Hamid</italic> 44354 (K); Ramadi east of Lake Tharthar, <named-content xmlns:xlink="http://www.w3.org/1999/xlink" content-type="dwc:verbatimCoordinates" xlink:type="simple"><named-content content-type="geo-json" specific-use="{&#34;type&#34;:&#34;Point&#34;,&#34;coordinates&#34;:[43.282472,33.491278]}" id="NCID0EQGBG" xlink:type="simple">33°29'28.6"N, 43°16'56.9"E</named-content></named-content>, 3 April 1964, <italic>Fred A. Barkley &amp; Ramdan Eljumaili</italic> 7263 (K); Shbaichan road 10 km north of Rawah, <named-content xmlns:xlink="http://www.w3.org/1999/xlink" content-type="dwc:verbatimCoordinates" xlink:type="simple"><named-content content-type="geo-json" specific-use="{&#34;type&#34;:&#34;Point&#34;,&#34;coordinates&#34;:[41.938250,34.573556]}" id="NCID0E1GBG" xlink:type="simple">34°34'24.8"N, 41°56'17.7"E</named-content></named-content>, 260 m, 3 April 1962, <italic>Khatib &amp; Hlizzi</italic> 31967 (K); 20 km north west Fallujah, <named-content xmlns:xlink="http://www.w3.org/1999/xlink" content-type="dwc:verbatimCoordinates" xlink:type="simple"><named-content content-type="geo-json" specific-use="{&#34;type&#34;:&#34;Point&#34;,&#34;coordinates&#34;:[43.816361,33.396000]}" id="NCID0EEHBG" xlink:type="simple">33°23'45.6"N, 43°48'58.9"E</named-content></named-content>, 24 April 1982, <italic>Omar &amp; Alkhayat</italic> 31967 (<abbrev xmlns:xlink="http://www.w3.org/1999/xlink" xlink:title="National Herbarium in Baghdad" id="ABBRID0ELHBG" xlink:type="simple">BAG</abbrev>); 10 km from Hit to Kubaysah, <named-content xmlns:xlink="http://www.w3.org/1999/xlink" content-type="dwc:verbatimCoordinates" xlink:type="simple"><named-content content-type="geo-json" specific-use="{&#34;type&#34;:&#34;Point&#34;,&#34;coordinates&#34;:[42.804722,33.638861]}" id="NCID0ESHBG" xlink:type="simple">33°38'19.9"N, 42°48'17.0"E</named-content></named-content>, 85 m, 31 March 1976, <italic>S. Omar, Alkaisi, K. hamad &amp; H. Hamid</italic> 44354 (<abbrev xmlns:xlink="http://www.w3.org/1999/xlink" xlink:title="National Herbarium in Baghdad" id="ABBRID0EZHBG" xlink:type="simple">BAG</abbrev>); Between Fallujah and Wadi Tharthar, <named-content xmlns:xlink="http://www.w3.org/1999/xlink" content-type="dwc:verbatimCoordinates" xlink:type="simple"><named-content content-type="geo-json" specific-use="{&#34;type&#34;:&#34;Point&#34;,&#34;coordinates&#34;:[43.620278,33.540056]}" id="NCID0EAIBG" xlink:type="simple">33°32'24.2"N, 43°37'13.0"E</named-content></named-content>, 3 May 1957, <italic>K. H. Rechinger</italic> 11247 (W); <bold>Muthanna</bold>: 10 km south of Samawah, <named-content xmlns:xlink="http://www.w3.org/1999/xlink" content-type="dwc:verbatimCoordinates" xlink:type="simple"><named-content content-type="geo-json" specific-use="{&#34;type&#34;:&#34;Point&#34;,&#34;coordinates&#34;:[45.289194,31.250833]}" id="NCID0EMIBG" xlink:type="simple">31°15'03.0"N, 45°17'21.1"E</named-content></named-content>, 20 m, 21 February 1947, <italic>Rawi &amp; Gillett</italic> 6125 (K); 15 km west of Samawah, <named-content xmlns:xlink="http://www.w3.org/1999/xlink" content-type="dwc:verbatimCoordinates" xlink:type="simple"><named-content content-type="geo-json" specific-use="{&#34;type&#34;:&#34;Point&#34;,&#34;coordinates&#34;:[45.123333,31.312361]}" id="NCID0EWIBG" xlink:type="simple">31°18'44.5"N, 45°07'24.0"E</named-content></named-content>, 20 m, 19 March 1955, <italic>Ali Rawi</italic> 14880 (K); 25 km to Busaiya from Al-Khidr Al-mai, <named-content xmlns:xlink="http://www.w3.org/1999/xlink" content-type="dwc:verbatimCoordinates" xlink:type="simple"><named-content content-type="geo-json" specific-use="{&#34;type&#34;:&#34;Point&#34;,&#34;coordinates&#34;:[46.346278,30.206583]}" id="NCID0EAJBG" xlink:type="simple">30°12'23.7"N, 46°20'46.6"E</named-content></named-content>, 200 m, 24 February 1978, <italic>Alkaisi, K. Hamad &amp; H. Hamid</italic> 48514 (K); Al-Khidr Al-mai enclosure, <named-content xmlns:xlink="http://www.w3.org/1999/xlink" content-type="dwc:verbatimCoordinates" xlink:type="simple"><named-content content-type="geo-json" specific-use="{&#34;type&#34;:&#34;Point&#34;,&#34;coordinates&#34;:[45.553194,31.200194]}" id="NCID0EKJBG" xlink:type="simple">31°12'00.7"N, 45°33'11.5"E</named-content></named-content>, 21 January 1978, <italic>F. Karim, A. Sharief, K. Hamad &amp; H. Hamid</italic> 48066 (K); 50 km east of Busaiya to Al-khidr Al-mai, <named-content xmlns:xlink="http://www.w3.org/1999/xlink" content-type="dwc:verbatimCoordinates" xlink:type="simple"><named-content content-type="geo-json" specific-use="{&#34;type&#34;:&#34;Point&#34;,&#34;coordinates&#34;:[46.020306,30.666222]}" id="NCID0EUJBG" xlink:type="simple">30°39'58.4"N, 46°01'13.1"E</named-content></named-content>, 21 January 1978, <italic>F. Karim, A. Sharief, K. Hamad &amp; H. Hamid</italic> 48034 (K); 13 km west Samawah, <named-content xmlns:xlink="http://www.w3.org/1999/xlink" content-type="dwc:verbatimCoordinates" xlink:type="simple"><named-content content-type="geo-json" specific-use="{&#34;type&#34;:&#34;Point&#34;,&#34;coordinates&#34;:[45.208472,31.328556]}" id="NCID0E5JBG" xlink:type="simple">31°19'42.8"N, 45°12'30.5"E</named-content></named-content>, 40 m, 26 March, <italic>Ibrahim Al-mahallal</italic> 15204 (K,<abbrev xmlns:xlink="http://www.w3.org/1999/xlink" xlink:title="National Herbarium in Baghdad" id="ABBRID0EFKBG" xlink:type="simple">BAG</abbrev>); <bold>Wasit</bold>: Kut, <named-content xmlns:xlink="http://www.w3.org/1999/xlink" content-type="dwc:verbatimCoordinates" xlink:type="simple"><named-content content-type="geo-json" specific-use="{&#34;type&#34;:&#34;Point&#34;,&#34;coordinates&#34;:[45.763667,32.652194]}" id="NCID0EOKBG" xlink:type="simple">32°39'07.9"N, 45°45'49.2"E</named-content></named-content>, 19 April 1967, <italic>Alizzi &amp; S. Omar</italic> 34893 (K); 55 km east of Kut, <named-content xmlns:xlink="http://www.w3.org/1999/xlink" content-type="dwc:verbatimCoordinates" xlink:type="simple"><named-content content-type="geo-json" specific-use="{&#34;type&#34;:&#34;Point&#34;,&#34;coordinates&#34;:[46.394556,32.447444]}" id="NCID0EYKBG" xlink:type="simple">32°26'50.8"N, 46°23'40.4"E</named-content></named-content>, 6 March 1963, <italic>F. A. Barkley</italic> 33Ir4055 (K); 5 km from Badra to Kut, <named-content xmlns:xlink="http://www.w3.org/1999/xlink" content-type="dwc:verbatimCoordinates" xlink:type="simple"><named-content content-type="geo-json" specific-use="{&#34;type&#34;:&#34;Point&#34;,&#34;coordinates&#34;:[45.803778,32.554778]}" id="NCID0ECLBG" xlink:type="simple">32°33'17.2"N, 45°48'13.6"E</named-content></named-content>, 90 m, 12 March 1977, <italic>Al-kaisi &amp; H. Hamid</italic> 46525 (K,<abbrev xmlns:xlink="http://www.w3.org/1999/xlink" xlink:title="National Herbarium in Baghdad" id="ABBRID0EJLBG" xlink:type="simple">BAG</abbrev>); 51 km northeast of Kut between Jassan and Badrah, <named-content xmlns:xlink="http://www.w3.org/1999/xlink" content-type="dwc:verbatimCoordinates" xlink:type="simple"><named-content content-type="geo-json" specific-use="{&#34;type&#34;:&#34;Point&#34;,&#34;coordinates&#34;:[45.903917,33.031111]}" id="NCID0EQLBG" xlink:type="simple">33°01'52.0"N, 45°54'14.1"E</named-content></named-content>, 5 April 1964, <italic>Hikmat Abbas &amp; F. R. Bharucha</italic> 2613 (K,W); 80 km west of Shayk Sa’d, <named-content xmlns:xlink="http://www.w3.org/1999/xlink" content-type="dwc:verbatimCoordinates" xlink:type="simple"><named-content content-type="geo-json" specific-use="{&#34;type&#34;:&#34;Point&#34;,&#34;coordinates&#34;:[46.133750,32.584944]}" id="NCID0E1LBG" xlink:type="simple">32°35'05.8"N, 46°08'01.5"E</named-content></named-content>, 30 m, 4 April 1958, <italic>Ali Rawi &amp; S. Haddad</italic> 25520 (K); 10 km east of Zurbatiyah, <named-content xmlns:xlink="http://www.w3.org/1999/xlink" content-type="dwc:verbatimCoordinates" xlink:type="simple"><named-content content-type="geo-json" specific-use="{&#34;type&#34;:&#34;Point&#34;,&#34;coordinates&#34;:[46.077306,33.194111]}" id="NCID0EEMBG" xlink:type="simple">33°11'38.8"N, 46°04'38.3"E</named-content></named-content>, 240 m, 13 March 1977, <italic>Al-kaisi &amp; H. Hamid</italic> 46551 (<abbrev xmlns:xlink="http://www.w3.org/1999/xlink" xlink:title="National Herbarium in Baghdad" id="ABBRID0ELMBG" xlink:type="simple">BAG</abbrev>); <bold>Karbala</bold>: 8 km west of Karbala, <named-content xmlns:xlink="http://www.w3.org/1999/xlink" content-type="dwc:verbatimCoordinates" xlink:type="simple"><named-content content-type="geo-json" specific-use="{&#34;type&#34;:&#34;Point&#34;,&#34;coordinates&#34;:[44.016611,32.522444]}" id="NCID0EUMBG" xlink:type="simple">32°31'20.8"N, 44°00'59.8"E</named-content></named-content>, 9 March 1947, <italic>Rawi &amp; Gillett</italic> 6415 (K); Razazza, <named-content xmlns:xlink="http://www.w3.org/1999/xlink" content-type="dwc:verbatimCoordinates" xlink:type="simple"><named-content content-type="geo-json" specific-use="{&#34;type&#34;:&#34;Point&#34;,&#34;coordinates&#34;:[43.897806,32.633167]}" id="NCID0E5MBG" xlink:type="simple">32°37'59.4"N, 43°53'52.1"E</named-content></named-content>, 38 m, 18 March 2019, <italic>A. Haloob, Ikhlas, R. Hamshkan &amp; Riyadh</italic> 59879 (<abbrev xmlns:xlink="http://www.w3.org/1999/xlink" xlink:title="National Herbarium in Baghdad" id="ABBRID0EFNBG" xlink:type="simple">BAG</abbrev>); 2 km west of Ukhaidir, <named-content xmlns:xlink="http://www.w3.org/1999/xlink" content-type="dwc:verbatimCoordinates" xlink:type="simple"><named-content content-type="geo-json" specific-use="{&#34;type&#34;:&#34;Point&#34;,&#34;coordinates&#34;:[43.591694,32.440417]}" id="NCID0EMNBG" xlink:type="simple">32°26'25.5"N, 43°35'30.1"E</named-content></named-content>, 60 m, 12 March 1980, <italic>s.col</italic>. 51219 (<abbrev xmlns:xlink="http://www.w3.org/1999/xlink" xlink:title="National Herbarium in Baghdad" id="ABBRID0ETNBG" xlink:type="simple">BAG</abbrev>); 18 km west of Karbala, <named-content xmlns:xlink="http://www.w3.org/1999/xlink" content-type="dwc:verbatimCoordinates" xlink:type="simple"><named-content content-type="geo-json" specific-use="{&#34;type&#34;:&#34;Point&#34;,&#34;coordinates&#34;:[43.887250,32.555139]}" id="NCID0E1NBG" xlink:type="simple">32°33'18.5"N, 43°53'14.1"E</named-content></named-content>, 40 m, 4 May 1964, <italic>Martin L. Grant</italic> 18228 (W); <bold>Dhi Qar</bold>: Eridu, <named-content xmlns:xlink="http://www.w3.org/1999/xlink" content-type="dwc:verbatimCoordinates" xlink:type="simple"><named-content content-type="geo-json" specific-use="{&#34;type&#34;:&#34;Point&#34;,&#34;coordinates&#34;:[45.998417,30.830528]}" id="NCID0EGOBG" xlink:type="simple">30°49'49.9"N, 45°59'54.3"E</named-content></named-content>, 1 February 1947, <italic>Seton Lloyd</italic> 6328 (K,<abbrev xmlns:xlink="http://www.w3.org/1999/xlink" xlink:title="National Herbarium in Baghdad" id="ABBRID0ENOBG" xlink:type="simple">BAG</abbrev>); <bold>Nineveh</bold>: Faidah Al-rbaswi, <named-content xmlns:xlink="http://www.w3.org/1999/xlink" content-type="dwc:verbatimCoordinates" xlink:type="simple"><named-content content-type="geo-json" specific-use="{&#34;type&#34;:&#34;Point&#34;,&#34;coordinates&#34;:[42.977306,36.619361]}" id="NCID0EWOBG" xlink:type="simple">36°37'09.7"N, 42°58'38.3"E</named-content></named-content>, 7 April 1973, <italic>F. Karim, M. Noori, H. Hamid &amp; H. Kadhim</italic> 40279 (K); 6 km from Rabia, <named-content xmlns:xlink="http://www.w3.org/1999/xlink" content-type="dwc:verbatimCoordinates" xlink:type="simple"><named-content content-type="geo-json" specific-use="{&#34;type&#34;:&#34;Point&#34;,&#34;coordinates&#34;:[42.115528,36.788139]}" id="NCID0EAPBG" xlink:type="simple">36°47'17.3"N, 42°06'55.9"E</named-content></named-content>, 1 April 1973, <italic>F. Karim, H. Hamid &amp; H. Kadhim</italic> 39944 (K); <bold>Najaf</bold>: Al-Hira, <named-content xmlns:xlink="http://www.w3.org/1999/xlink" content-type="dwc:verbatimCoordinates" xlink:type="simple"><named-content content-type="geo-json" specific-use="{&#34;type&#34;:&#34;Point&#34;,&#34;coordinates&#34;:[44.491278,31.888361]}" id="NCID0EMPBG" xlink:type="simple">31°53'18.1"N, 44°29'28.6"E</named-content></named-content>, 8 m, 6 March 2018, <italic>Riyadh, Yasin, Dhya’a, Adel &amp; Sinan</italic> 59291 (<abbrev xmlns:xlink="http://www.w3.org/1999/xlink" xlink:title="National Herbarium in Baghdad" id="ABBRID0ETPBG" xlink:type="simple">BAG</abbrev>). FPF, chelat-Amara, AL-Mayah and AL-Asady 16122 BSRA. FPF, wadi AL-Tib -Mayah and AL-Asady 15130 BSRA. DSD, Basrah-Nassiria road, 30km from Zubair towords Nassirya, AL-Mayah 1995 BSRA. DSD, Slop of jabal sanam, s.w. of Safwan, Basrah, I.A.AL-Mayah and J.Dehry 1597,BSRA. DSD, Zubair, AL-Mayah and AL-Asady 1404 BSRA. DSD,JARISHAN AL-Mayah and AL-Asady 1418 BSRA. DSD, Jabal Sanam AL-Mayah and AL-Asady 1419 BSRA.</p></tp:treatment-sec><ref-list><ref id="B23"><mixed-citation xmlns:xlink="http://www.w3.org/1999/xlink" xlink:type="simple"><person-group><name name-style="western"><surname>Schenk</surname><given-names>A</given-names></name></person-group> (<year>1840</year>) <source>Plantarum species, quas in itinere per Aegyptum, Arabiam et Syriam cli. viri G. H. de Schubert, M. Erdl et J. R. Roth collegerunt.</source><publisher-name>Wolf</publisher-name>, <publisher-loc>Monachii</publisher-loc>, <size units="page">46 pp</size>. <ext-link xlink:href="https://books.google.co.uk/books/about/Plantarum_species_quas_in_itinere_per_Ae.html?id=mtiEPwAACAAJ&amp;hl=en&amp;redir_esc=y" ext-link-type="uri" xlink:type="simple">https://books.google.co.uk/books/about/Plantarum_species_quas_in_itinere_per_Ae.html?id=mtiEPwAACAAJ&amp;hl=en&amp;redir_esc=y</ext-link></mixed-citation></ref></ref-list></tp:taxon-treatment>
